# Supplementary material for: IgE reactivity to α-Gal in relation to Lyme borreliosis
Source: PLoS One. 2017 Sep 27;12(9):e0185723. doi: 10.1371/journal.pone.0185723 (PMC5617217; doi:10.1371/journal.pone.0185723)
Supplement: S1 Table — (XLSX) [file pone.0185723.s001.xlsx]

## Sheet: Blad1
S1 Table. Basic descriptive data on blood donors and subgroups according to Borrelia status.
	All blood donors (n=518)	Donors with previous LB (n=124)	Donors previously asymptomatically Borrelia infecteda (n=94)	Donors without known Borrelia exposureb (n=300)
Female/Male, numbers (%)	234/284 (45/55)	65/59 (52/48)	27/67 (29/71)	142/158 (47/53)
Median age, range (years)	47 (18-72)	50 (20-69)	47 (19-69)	46 (18-72)
Selfreported tick exposure > 5 bites annuallyc, numbers (%)	105c (20)	43 (35)	22 (23)	40c (13c)
n = numbers
LB = Lyme borreliosis
a Asymptomatic Borrelia infection is defined as a donor denying previous LB but with multiple serum anti-Borrelia antibodies
b Donors denying previous LB also lacking serum anti-Borrelia antibodies
c Data missing on two blood donors
