# Supplementary material for: IgE reactivity to α-Gal in relation to Lyme borreliosis
Source: PLoS One. 2017 Sep 27;12(9):e0185723. doi: 10.1371/journal.pone.0185723 (PMC5617217; doi:10.1371/journal.pone.0185723)
Supplement: S2 Table — (XLSX) [file pone.0185723.s002.xlsx]

## Sheet: Blad1
S2 Table. Basic descriptive data on Erythema migrans patients.
	Erythema migrans patients (n=148)
Female/Male, numbers (%)	90/58 (61/39)
Median age, range (years)	58 (7-84)
Duration median days (range)a of EM at presentation	7 (1-45)
Previous LBb, numbers (%)	46 (31)
n = numbers
EM = Erythema migrans
LB = Lyme borreliosis
a Unknown for 23 patients
b Unknown for five patients
