# Supplementary material for: IgE reactivity to α-Gal in relation to Lyme borreliosis
Source: PLoS One. 2017 Sep 27;12(9):e0185723. doi: 10.1371/journal.pone.0185723 (PMC5617217; doi:10.1371/journal.pone.0185723)
Supplement: S3 Table — (XLSX) [file pone.0185723.s003.xlsx]

## Sheet: Blad1
S3 Table. Blood group distribution in blood donors according to IgE anti-α-Gal status.
	Blood group (% per diagnostic group)
	A+	0+	B+	A−	0−	AB+	B−	AB−
IgE α-Gal positive (≥ 0.1 kUA/L) blood donors (n=71)	46.5	31	4.2	4.2	11.3	0	1.4	1.4
IgE α-Gal negative (<0.1 kUA/L) blood donors (n=447)	38.5	26.8	7.2	10.1	11.2	4	1.8	0.4
Swedish normal population	37	32	10	7	6	5	2	1
n = numbers
